# Supplementary material for: Do Random Forest-Driven Climate Envelope Models Require Variable Selection? A Case Study on Crustulina guttata (Theridiidae: Araneae)
Source: Insects. 2025 Feb 14;16(2):209. doi: 10.3390/insects16020209 (PMC11857067; doi:10.3390/insects16020209)
Supplement: Supplementary file 1 [file insects-16-00209-s001.zip]

Archive with 1 entries (1 files):
- insects-3375184-supplementary.pdf
